# Supplementary material for: Arbuscular mycorrhizal symbiosis elicits shoot proteome changes that are modified during cadmium stress alleviation in Medicago truncatula
Source: BMC Plant Biol. 2011 May 5;11:75. doi: 10.1186/1471-2229-11-75 (PMC3112074; doi:10.1186/1471-2229-11-75)
Supplement: Additional file 4 — Mass spectrometry data supplied in the mzML format. [file 1471-2229-11-75-S4.ZIP]

Archive with 44 entries (44 files):
- A8_manuel_0001.mzXML
- echan_A10_b_0001.mzXML
- echan_A11_b_0001.mzXML
- echan_A12_b_0001.mzXML
- echan_A1_b_0001.mzXML
- echan_A2_b_0001.mzXML
- echan_A3_b_0001.mzXML
- echan_A4_b_0001.mzXML
- echan_A5_b_0001.mzXML
- echan_A6_b_0001.mzXML
- echan_A7_b_0001.mzXML
- echan_A9_b_0001.mzXML
- echan_B10_b_0001.mzXML
- echan_B11_b_0001.mzXML
- echan_B12_b_0001.mzXML
- echan_B1_b_0001.mzXML
- echan_B2_b_0001.mzXML
- echan_B3_b_0001.mzXML
- echan_B4_b_0001.mzXML
- echan_B5_b_0001.mzXML
- echan_B6_b_0001.mzXML
- echan_B7_b_0001.mzXML
- echan_B8_b_0001.mzXML
- echan_B9_b_0001.mzXML
- echan_C10_b_0001.mzXML
- echan_C11_b_0001.mzXML
- echan_C12_b_0001.mzXML
- echan_C1_b_0001.mzXML
- echan_C2_b_0001.mzXML
- echan_C3_b_0001.mzXML
- echan_C4_b_0001.mzXML
- echan_C5_b_0001.mzXML
- echan_C6_b_0001.mzXML
- echan_C7_b_0001.mzXML
- echan_C8_b_0001.mzXML
- echan_C9_b_0001.mzXML
- echan_D1_b_0001.mzXML
- echan_D2_b_0001.mzXML
- echan_D3_b_0001.mzXML
- echan_D4_b_0001.mzXML
- echan_D5_b_0001.mzXML
- echan_D6_b_0001.mzXML
- echan_D7_b_0001.mzXML
- echan_D8_b_0001.mzXML
